# Supplementary material for: Discovery of new boron-rich chalcogenides: orthorhombic B6X (X=S, Se)
Source: Sci Rep. 2020 Jun 9;10:9277. doi: 10.1038/s41598-020-66316-y (PMC7283469; doi:10.1038/s41598-020-66316-y)
Supplement: Supplementary file 1 — Supplementary information. [file 41598_2020_66316_MOESM1_ESM.cif]

data_B12S2 sg53

_audit_creation_date 'Wed Oct 17 13:58:08 CEST 2018'
_audit_creation_method 'Maud, version 2.78'
_audit_update_record 'Last update Sat Feb 29 16:15:58 MSK 2020'
_computing_structure_refinement 'Maud, version 2.78'
_refine_ls_R_factor_all 0.03404274
_refine_ls_wR_factor_all 0.05068333
_refine_ls_goodness_of_fit_all 0.21744363
_publ_contact_author_name 'Luca Lutterotti'
_publ_section_title 'Put a title here'

_chemical_name_common 'B12S2 sg53'
_chemical_formula_sum 'Phase unknown'
_symmetry_cell_setting orthorhombic
_symmetry_space_group_name_H-M Pmna
_cell_formula_units_Z 1
_refine_ls_d_res_low 0
_refine_ls_d_res_high 5000
_reflns_d_resolution_low 0.7
_reflns_d_resolution_high 50
_maud_sg_centering_type P
_chemical_name_mineral Unknown
_chemical_name_systematic Unknown
_cell_length_a 5.81698(5)
_cell_length_b 5.30245(5)
_cell_length_c 8.21352(7)
_cell_angle_alpha 90.0
_cell_angle_beta 90.0
_cell_angle_gamma 90.0

loop_
_symmetry_equiv_pos_site_id
_symmetry_equiv_pos_as_xyz
0 'x, y, z'
1 '-x+0.5, -y, z+0.5'
2 'x, -y, -z'
3 '-x+0.5, y, -z+0.5'
4 '-x, -y, -z'
5 'x+0.5, y, -z+0.5'
6 '-x, y, z'
7 'x+0.5, -y, z+0.5'

loop_
_atom_site_label
_atom_site_type_symbol
_atom_site_occupancy
_atom_site_fract_x
_atom_site_fract_y
_atom_site_fract_z
_atom_site_B_iso_or_equiv
_atom_site_calc_flag
B1_B B 1.0 0.0 0.15776208 0.4834956 2.06(8) .
B2_B B 1.0 0.8384965 0.35653654 0.3357552 2.23(6) .
B3_B B 1.0 0.0 0.345349 0.66648936 2.39(8) .
B4_B B 1.0 0.25907928 0.35113725 0.9568285 2.34(8) .
S1_S S 1.0 0.0 0.18630007 0.8681351 1.4(3) .
