# Supplementary material for: Discovery of new boron-rich chalcogenides: orthorhombic B6X (X=S, Se)
Source: Sci Rep. 2020 Jun 9;10:9277. doi: 10.1038/s41598-020-66316-y (PMC7283469; doi:10.1038/s41598-020-66316-y)
Supplement: Supplementary file 2 — Supplementary information2. [file 41598_2020_66316_MOESM2_ESM.cif]

data_B12Se2 sg53

_audit_creation_date 'Wed Oct 17 16:27:44 CEST 2018'
_audit_creation_method 'Maud, version 2.78'
_audit_update_record 'Last update Sat Feb 29 16:18:22 MSK 2020'
_computing_structure_refinement 'Maud, version 2.78'
_refine_ls_R_factor_all 0.0036348635
_refine_ls_wR_factor_all 0.005822684
_refine_ls_goodness_of_fit_all 0.037794176
_publ_contact_author_name 'Luca Lutterotti'
_publ_section_title 'Put a title here'

_chemical_name_common 'B12Se2 sg53'
_chemical_formula_sum 'Phase unknown'
_symmetry_cell_setting orthorhombic
_symmetry_space_group_name_H-M Pmna
_cell_formula_units_Z 1
_refine_ls_d_res_low 0
_refine_ls_d_res_high 5000
_reflns_d_resolution_low 0.7
_reflns_d_resolution_high 50
_maud_sg_centering_type P
_chemical_name_mineral Unknown
_chemical_name_systematic Unknown
_cell_length_a 5.94633(4)
_cell_length_b 5.3579(4)
_cell_length_c 8.3824(6)
_cell_angle_alpha 90.0
_cell_angle_beta 90.0
_cell_angle_gamma 90.0

loop_
_symmetry_equiv_pos_site_id
_symmetry_equiv_pos_as_xyz
0 'x, y, z'
1 '-x+0.5, -y, z+0.5'
2 'x, -y, -z'
3 '-x+0.5, y, -z+0.5'
4 '-x, -y, -z'
5 'x+0.5, y, -z+0.5'
6 '-x, y, z'
7 'x+0.5, -y, z+0.5'

loop_
_atom_site_label
_atom_site_type_symbol
_atom_site_occupancy
_atom_site_fract_x
_atom_site_fract_y
_atom_site_fract_z
_atom_site_B_iso_or_equiv
_atom_site_calc_flag
B1_B B 1.0 0.0 0.16047902 0.48029473 1.5(2) .
B2_B B 1.0 0.8401658 0.36377153 0.33626604 0.8(1) .
B3_B B 1.0 0.0 0.3492875 0.6623179 0.4(1) .
B4_B B 1.0 0.2637581 0.35314408 0.9604386 0.6(1) .
Se1_Se Se 1.0 0.0 0.16947879 0.8662555 0.31(2) .
